# Supplementary material for: Asynchronous tele-expertise (ASTE) for prenatal diagnosis is feasible and cost saving: Results of a French case study
Source: PLoS One. 2022 Aug 1;17(8):e0269477. doi: 10.1371/journal.pone.0269477 (PMC9342717; doi:10.1371/journal.pone.0269477)
Supplement: S1 File — (XLSX) [file pone.0269477.s001.xlsx]

## Sheet: Feuil1
PATIENT	ZIP code	date of remote expertise - ASTE	reason for ASTE / Doubt azbout	Anomalies (Present or Absent)	Postnatal examination	No examination as variant of normal	Comments	City (Marseille = MRS)
10	83980	2016-03-14	Excess amniotic fluid and amniochorial folding	Absence of anomalies	(Yes - Y or No - N)
11	83230	2016-03-17	offset of the AV valves	Absence of anomalies	Y		No phone number
13	83400	2016-03-21	Ventricular disproportion	Absence of anomalies	Y
14	83400	2016-03-29	Perimembranous VSD	Absence of anomalies	Y	Everything is fine		MRS
15	83320	2016-04-18	3 hyperechogenic foci in left ventrice and great vessels to check	Absence of anomalies	Y	Everything is fine	bilateral SVC
16	83320	2016-04-21	Mitral recurgitation	Absence of anomalies	Y
17	83260	2016-04-25	Cardiomegaly	Absence of anomalies	Y		Amniocentesis normal	MRS
18	83000	2016-05-03	Pericardial effusion	Absence of anomalies	Y
19	83000	2016-05-09	offset of the AV valves	Absence of anomalies	Y		No phone number	MRS
20	83400	2016-05-10	Ventricular disproportion	Absence of anomalies	Y		phone MESSAGE X3
21	83400	2016-05-19	offset of the AV valves	Absence of anomalies	Y
22	83250	2016-05-26	Pericardial effusion	Absence of anomalies	Y		BCBA
23	83200	2016-05-31	offset of the AV valves	Absence of anomalies	Y		No phone number
24	83400	2016-06-02	Aorta dimensions	Absence of anomalies	Y		No phone number
25	83136	2016-06-06	DA tortuous	Absence of anomalies	Y
26	83400	2016-06-07	Anerysm of the Vieussens valve	Absence of anomalies	Y		No phone number
27	83390	2016-06-14	Ventricular disproportion	Absence of anomalies	Y
28	83130	2016-06-16	Anerysm of the Vieussens valve	Absence of anomalies	Y		MESSAGE X3 + DA tortuous
29	83210	2016-06-17	hyperechogenic foci	Absence of anomalies	Y	Everything is fine	enlargedn cisterna magna
30	83400	2016-06-21	DA tortuous	Absence of anomalies	Y
31	83210	2016-07-10	Small stomach	Absence of anomalies	Y
32	83260	2016-07-19	Gallblader	Absence of anomalies	Y
33	83400	2016-08-23	MCA Vmax elevated	Absence of anomalies	Y
34	83400	2016-08-29	Amesophalangia	Absence of anomalies	Y
35	83400	2016-08-29	Integrity of lower lip	Absence of anomalies	Y
36	83400	2016-09-01	Epulis	Absence of anomalies	Y		Diabetis at 2 years
37	83260	2016-09-02	Cleft of the lip + hard palate	Presence of Anomalies	Y		Cleft of the lip + hard palate	MRS
38	83000	2016-09-20	Face profile	Absence of anomalies	Y		phone MESSAGE X3
39	83130	2016-09-22	Epididym	Absence of anomalies	Y
40	83400	2016-09-27	Discrepancy of Vmax MCA	Absence of anomalies	Y		No phone number
41	83400	2016-11-18	Discrepancy in growth twins	Absence of anomalies	Y
43	83390	2016-11-22	Lateral ventricle brain	Absence of anomalies	Y
44	83210	2016-12-06	Vermis	Absence of anomalies	Y		Twins
45	83160	2016-12-15	CSP	Absence of anomalies	Y
46	83400	2016-12-19	Coccygeal fossa	Absence of anomalies	Y		No phone number
47	05560	2016-12-19	CSP hyperechoic	Absence of anomalies	Y
49	83250	2016-12-23	Lateral ventricle brain	Absence of anomalies	Y
50	83400	2017-01-17	Thin CC	Absence of anomalies	Y		No phone number
51	83260	2017-01-19	Pyelectasis Uniat	Absence of anomalies	Y
53	83210	2017-01-26	Fourth ventricle + calcification	Absence of anomalies	Y			MRS
54	83320	2017-01-27	Cervical spine	Absence of anomalies	Y		phone MESSAGE X3
55	83400	2017-01-31	IUGR + Thyroid	Absence of anomalies	Y			MRS
56	83400	2017-02-03	Hyperechoic kydneys	Absence of anomalies	Y
57	83160	2017-02-07	Hyperechoic kydneys / Placental calcifications	Absence of anomalies	Y			MRS
58	83400	2017-02-09	Hepatic artery	Absence of anomalies	Y			MRS
59	83260	2017-02-23	Hepatic vein	Absence of anomalies	Y		No phone number
60	83260	2017-02-28	Short umbilical cord	Absence of anomalies	Y
61	83400	2017-03-02	Short umbilical cord	Absence of anomalies	Y
75	83400	2017-06-09	Ears	Absence of anomalies	Y
76	83400	2017-06-12	Tri atrial heart	Absence of anomalies	Y
77	83260	2017-06-24	Discordance of amniotic fluid	Absence of anomalies	Y
85	83400	2017-08-01	Lateral ventricle brain	Absence of anomalies	Y
86	83700	2017-08-03	Levocardia	Absence of anomalies	Y			MRS
87	83310	2017-09-04	Chorionicity	Absence of anomalies	Y		pregnancy with bicornual uterus
88	83260	2017-09-25	Sylvian fissure	Absence of anomalies	Y		No phone number
89	83210	2017-09-26	ARSA / short femur / combined risk 1:100 / NIPT -	Absence of anomalies	Y
90	83260	2017-10-02	Moderator band	Absence of anomalies	Y
92	83320	2017-10-03	Small right ventricle heart	Absence of anomalies	Y
93	83400	2017-10-05	Posterior fossa	Absence of anomalies	Y
97	83400	2017-10-10	Cyst behind the bladder	Absence of anomalies	Y			MRS
100	83790	2017-10-12	small HC + brain calcifications	Absence of anomalies	Y			MRS
101	83870	2017-10-17	Hyperechoic galbladder	Absence of anomalies	Y			MRS
102	83390	2017-10-17	Aortic roof + Placental calcifications	Absence of anomalies	Y
103	83400	2017-10-19	offset of the AV valves	Absence of anomalies	Y
104	83210	2017-10-30	DA tortuous	Absence of anomalies	Y
106	83400	2017-11-07	Basal area of the placenta	Absence of anomalies	Y		Amniocentesis Normal	MRS
110	83390	2017-11-16	ICT + pyelectasia	Absence of anomalies	Y			MRS
111	83400	2017-11-23	Right ventricle	Absence of anomalies	Y
112	83400	2017-11-23	CSP	Absence of anomalies	Y		No phone number
114	83000	2017-11-27	offset of the AV valves	Absence of anomalies	Y			MRS
116	83400	2017-12-14	Increased retrocerebellar cisterna	Absence of anomalies	Y
119	83320	2018-01-11	Nuchal thickness	Absence of anomalies	Y
121	83400	2018-01-16	ARSA + Excess of amniotic fluid	Absence of anomalies	Y
123	83660	2018-01-09	offset of the AV valves	Absence of AVSD	Y		phone MESSAGE X3 + amniocentesis Normal + perimembranous VSD	MRS
124	83400	2018-01-18	Nuchal thickness	Absence of anomalies	Y		Trophoblast biopsy normal / long bones < 1st percentile	MRS
125	83400	2018-01-18	CSP	Absence of anomalies	Y
128	83210	2018-01-23	the offset of the AV valves + CSP	Absence of anomalies	Y
129	83260	2018-01-25	Posterior fossa + offset of the AV valves + hyperechoic bowel	Absence of anomalies	Y
130	83400	2018-01-30	Lower medulla + hyperechoic bowel + ear	Absence of anomalies	Y
131	83160	2018-02-01	bilateral Pyelectasis + duodenum dilated	Absence of anomalies	Y
132	83170	2018-02-05	offset of the AV valves	Absence of anomalies	Y
134	83400	2018-02-13	Hepatic veins + absence DV	Presence of Anomalies	Y	Variant of normal	phone MESSAGE X3
135	83250	2018-02-13	3 hyperechoic foci	Absence of anomalies	Y			MRS
136	83250	2018-02-15	Pre frontal edema	Absence of anomalies	Y
138	83250	2018-02-20	Thoracic vertebra	Absence of anomalies	Y			MRS
139	83000	2018-03-02	Profile + short femur < 3rd percentile	Absence of anomalies	Y
140	83200	2018-03-13	T18 or IUGR	Absence of anomalies	Y
142	83400	2018-03-22	IUGR	Absence of anomalies	Y
143	83400	2018-03-26	Basedow	Absence of anomalies	Y			MRS
144	83400	2018-03-27	DA aliasing	Absence of anomalies	Y
146	83000	2018-04-03	offset of the AV valves	Absence of anomalies	Y
147	83130	2018-04-05	Tricuspid recurgitation	Absence of anomalies	Y
148	83400	2018-04-06	Mitral recurgitation	Absence of anomalies	Y		phone MESSAGE X3
150	83390	2018-04-12	Perimembranous VSD	Absence of anomalies	Y
153	83400	2018-05-03	Short umbilical cord + IHE	Presence of Anomalies	?		phone MESSAGE X3
154	83260	2018-05-17	Asymetry of the 4th ventricle	Absence of anomalies	Y
155	83400	2018-05-29	Cavum vergae	Absence of anomalies	Y
156	83400	2018-06-04	Myocardial hypertrophia	Absence of anomalies	Y
157	83400	2018-06-05	Cyst of choroid plexus	Absence of anomalies	Y
158	83400	2018-06-05	Basedow + AB +	Absence of anomalies	Y			MRS
159	83400	2018-06-12	Perivientricular ventricular cyst	Absence of anomalies	Y			MRS
160	83400	2018-06-18	Pericardial effusion	Absence of anomalies	Y
161	83230	2018-06-18	Pericardial effusion + Sylvian fissure	Absence of anomalies	Y
162	83400	2018-06-21	Retroplacenta hematoma	Absence of anomalies	Y
163	83400	2018-06-21	Hyperechoic bowel	Absence of anomalies	Y
164	83210	2018-06-26	Mitral and tricuspid recurgitation	Absence of anomalies	Y
165	83400	2018-08-27	Cyst brain parenchyma	Absence of anomalies	Y			MRS
166	83400	2018-09-06	CSP + Gallblader	Absence of anomalies	Y
167	83400	2018-07-17	short CC + Basedow AB+	Absence of anomalies	Y
168	83250	2018-09-27	Chorioangioma	Absence of anomalies	Y	Cytotrophoblastic cyst	phone MESSAGE X3
170	83170	2018-10-11	Dilation of umbilical vein	Absence of anomalies	Y			MRS
171	83390	2018-10-12	Doubt about the offset of the AV valves	Absence of anomalies	Y			MRS
172	83400	2018-10-15	Amniotic fluid discordance and twins	Absence of anomalies	Y		MCBA	MRS
173	83980	2018-10-16	Pre frontal edema	Absence of anomalies	Y		phone MESSAGE X3
174	83390	2018-10-23	Colic dilation + short femur	Absence of anomalies	Y
175	83260	2018-11-08	Hyperechoic bowel	Absence of anomalies	Y
176	83160	2018-11-09	Basedow et AB +	Absence of anomalies	Y
177	83400	2018-11-12	Pericardial effusion	Absence of anomalies	Y
178	83240	2018-11-13	Nephromegaly	Absence of anomalies	Y
179	83210	2018-11-26	small chest + excess of amniotic fluid	Absence of anomalies	Y
180	83400	2018-11-27	TTTS	Absence of anomalies	Y
181	83000	2018-12-07	Ventricular disproportion	Absence of anomalies	Y
183	83320	2019-01-15	Placenta basal area	Absence of anomalies	Y
185	83400	2019-01-22	offset of the AV valves	Absence of anomalies	Y		Amniocentesis Normal	MRS
186	83260	2019-01-22	Placenta cyst	Absence of anomalies	Y
187	83140	2019-01-22	Pulmonary artery roof	Absence of anomalies	Y
188	83400	2019-02-07	Posterior fossa	Absence of anomalies	Y
189	83340	2019-02-28	Mitral valve	Absence of anomalies	Y
190	83136	2019-03-05	Septo aortic continuity VSD	Absence of anomalies	Y
191	83400	2019-03-12	Pericardial effusion	Absence of anomalies	Y		phone MESSAGE X3
192	83210	2019-03-07	Hyperechoic bowel	Absence of anomalies	Y
193	83390	2019-03-18	Plexus choroid cyst + Foci + Sub diaphragmatic calcifications	Absence of anomalies	Y
194	83820	2019-03-18	Uterine synechia	Absence of anomalies	Y
195	83400	2019-03-26	Levocardia + LVOT	Absence of anomalies	Y
196	83390	2019-04-04	Anterior ventricular cyst	Absence of anomalies	Y
197	83400	2019-04-04	Poly hydramnios	Absence of anomalies	Y
198	83250	2019-04-08	Femur < 10th percentile	Absence of anomalies	Y
199	83400	2019-04-09	Hyperechoic bowel	Absence of anomalies	Y
200	83250	2019-05-21	Hyperechoic bowel	Absence of anomalies	Y		phone MESSAGE X3
201	83230	2019-05-23	Megacystis	Absence of anomalies	Y			MRS
203	83610	2019-06-13	Quadrigeminal cyst + Pericardial effusion	Absence of anomalies	Y
204	83210	2019-06-14	Pre frontal edema	Absence of anomalies	Y
205	83250	2019-06-18	Lobstein disease mother	Presence of Anomalies	Presence of Anomalies			MRS
207	83000	2019-06-20	Quadrigeminal cyst	Absence of anomalies	Y			MRS
208	83400	2019-06-24	Hepatic cyst	Absence of anomalies	Y			MRS
213	83400	2019-07-15	Microcephaly	Absence of anomalies	Y			MRS
214	83250	2019-07-16	Pericardial effusion	Absence of anomalies	Y
215	83400	2019-07-16	Plexus choroid cyst	Absence of anomalies	Y
216	83130	2019-07-23	Placental cyst	Absence of anomalies	Y
218	83400	2019-07-30	Portal vein	Absence of anomalies	Y			MRS
220	83220	2019-07-25	Umbilical cord	Absence of anomalies	Y
221	83400	2019-08-24	Posterior fossa enlargement	Absence of anomalies	Y
222	83160	2019-09-03	Esophageal atresia	Absence of anomalies	Y
223	83400	2019-09-05	Anterior ventricular cyst	Absence of anomalies	Y
224	83390	2019-09-05	VSD + Posterior fossa	Absence of anomalies	Y
232	83260	2019-09-09	VSD	Pas concluant	Y		phone MESSAGE X3
233	83400	2019-09-17	TPAVR	Absence of anomalies	Y
234	83400	2019-09-23	DA tortuous X 2	Absence of anomalies	Y
235	83400	2019-09-24	Subdiaphragmatic calcification	Absence of anomalies	Y
236	83260	2019-08-27	Cytotrophoblastic cyst	Absence of anomalies	Y
237	83130	2019-10-08	increased Vmax MCA	Absence of anomalies	Y
238	83400	2019-10-14	Umbilical vein dilation	Absence of anomalies	Y
240	83260	2019-10-15	Coccygeal fossa	Absence of anomalies	Y
241	83260	2019-10-21	x 2 ARSA	Absence of anomalies	Y
242	83230	2019-10-22	Colic dilation	Absence of anomalies	Y
243	83100	2019-11-04	ARSA	Absence of anomalies	Y			MRS
			DUBLON
246	83210	2019-11-08	Placenta feature	Absence of anomalies	Y
247	83000	2019-11-12	Pericardial effusion	Absence of anomalies	Y
248	83200	2019-09-30	Mother with syringomyelia	Absence of anomalies	Y
249	83100	2019-11-14	Heart + hands + IUGR	Presence of Anomalies	Presence of Anomalies
250	83660	2019-11-18	Anterior ventricular cyst	Absence of anomalies	Y
251	83980	2019-11-21	Tricuspid recurgitation	Absence of anomalies	Y
252	83230	2019-11-21	Aortic dimensions	Absence of anomalies	Y		No phone number
254	83260	2019-11-22	location of the pregnancy	Absence of anomalies	Y
256	83000	2019-12-06	Enlarged thymus	Absence of anomalies	Y
257	83400	2019-12-09	short CC	Absence of anomalies	Y
258	83980	2019-12-10	CSP	Absence of anomalies	Y		Dr PAOLI Normal	MRS
259	83320	2019-12-09	mother with bicusoid aortic leaflets	Absence of anomalies	Y			MRS
260	83400	2019-12-17	CSP	Absence of anomalies	Y
261	83000	2019-12-17	Retrognathia	Absence of anomalies	Y			MRS
262	83000	2019-12-19	Short nasal bone	Absence of anomalies	Y		Amniocentesis Normal	MRS
263	83000	2019-12-20	Ascitis	Presence of Anomalies	Presence of Anomalies		No diagnosis	MRS
264	83210	2020-01-09	Ventriculomegaly	Absence of anomalies	Y			MRS
265	83260	2020-01-09	Choanal atresia	Absence of anomalies	Y		phone MESSAGE X3
266	83400	2020-01-13	Right UV persistant	Absence of anomalies	Y
267	83136	2020-01-16	Plexus choroid cyst	Absence of anomalies	Y
268	83136	2020-01-16	TPAVR	Absence of anomalies	Y
269	83140	2020-01-17	offset of the AV valves	Absence of anomalies	Y
271	83980	2020-01-23	Abnormal Vmax MCA Doppler	Absence of anomalies	Y		Pre eclampsia
272	83000	2020-01-21	CSP	Absence of anomalies	Y		phone MESSAGE X3
